# Supplementary material for: Peimine Alleviates DSS-Induced Colitis by Modulating Gut Microbiota and Attenuating Inflammation and Oxidative Stress
Source: Int J Mol Sci. 2025 Nov 20;26(22):11203. doi: 10.3390/ijms262211203 (PMC12653015; doi:10.3390/ijms262211203)
Supplement: Supplementary file 1 [file ijms-26-11203-s001.zip › Supplementary Tables.xlsx]

## Sheet: Supplementary Table S1
Supplementary Table S1. Identification of potential targets for peimine using the SwissTargetPrediction database
Target	Common name	Uniprot ID	ChEMBL ID	Target Class	Probability	Known actives (3D/2D)
Vesicular acetylcholine transporter	SLC18A3	Q16572	CHEMBL4767	Electrochemical transporter	0.143015	6 / 33
Lanosterol synthase	LSS	P48449	CHEMBL3593	Enzyme	0.126929	4 / 2
Maltase-glucoamylase	MGAM	O43451	CHEMBL2074	Hydrolase	0.118883	0 / 33
Beta-galactosidase	GLB1	P16278	CHEMBL2522	Hydrolase	0.118883	0 / 3
Lysosomal alpha-glucosidase (by homology)	GAA	P10253	CHEMBL2608	Hydrolase	0.118883	0 / 17
Sucrase-isomaltase	SI	P14410	CHEMBL2748	Enzyme	0.118883	0 / 25
Sigma opioid receptor	SIGMAR1	Q99720	CHEMBL287	Membrane receptor	0.118883	33 / 55
Phospholipase A2 group 1B	PLA2G1B	P04054	CHEMBL4426	Enzyme	0.118883	0 / 2
Lysosomal alpha-mannosidase	MAN2B1	O00754	CHEMBL4059	Enzyme	0.118883	0 / 1
Neutral alpha-glucosidase AB	GANAB	Q14697	CHEMBL2519	Enzyme	0.118883	0 / 4
Estradiol 17-beta-dehydrogenase 3	HSD17B3	P37058	CHEMBL4234	Enzyme	0.118883	0 / 4
Alpha-L-fucosidase I	FUCA1	P04066	CHEMBL4176	Enzyme	0.118883	1 / 42
Alpha-L-fucosidase 2	FUCA2	Q9BTY2	CHEMBL2271	Enzyme	0.118883	0 / 2
Neutral alpha-glucosidase C	GANC	Q8TET4	CHEMBL2520	Enzyme	0.118883	0 / 1
Alpha-galactosidase A	GLA	P06280	CHEMBL2524	Enzyme	0.118883	0 / 4
Anti-estrogen binding site (AEBS)	EBP	Q15125	CHEMBL4931	Enzyme	0.118883	5 / 7
Beta-glucocerebrosidase	GBA	P04062	CHEMBL2179	Enzyme	0.118883	1 / 81
Beta-glucosidase	GBA2	Q9HCG7	CHEMBL3761	Enzyme	0.118883	2 / 62
Dynamin-1	DNM1	Q05193	CHEMBL4958	Enzyme	0.118883	0 / 10
Ceramide glucosyltransferase	UGCG	Q16739	CHEMBL2063	Transferase	0.118883	2 / 39
Beta-mannosidase (by homology)	MANBA	O00462	CHEMBL3903	Enzyme	0.118883	0 / 1
Phospholipase A2 group IIA	PLA2G2A	P14555	CHEMBL3474	Enzyme	0.118883	2 / 6
Polyadenylate-binding protein 1	PABPC1	P11940	CHEMBL1293286	Unclassified protein	0.118883	0 / 2
p53-binding protein Mdm-2	MDM2	Q00987	CHEMBL5023	Other nuclear protein	0.118883	57 / 0
Serine/threonine-protein kinase AKT2	AKT2	P31751	CHEMBL2431	Kinase	0.118883	14 / 0
C-C chemokine receptor type 3	CCR3	P51677	CHEMBL3473	Family A G protein-coupled receptor	0.118883	25 / 0
Serine/threonine-protein kinase AKT	AKT1	P31749	CHEMBL4282	Kinase	0.118883	18 / 0
Serine/threonine-protein kinase AKT	AKT3	Q9Y243	CHEMBL4816	Kinase	0.118883	14 / 0
Rho-associated protein kinase 2	ROCK2	O75116	CHEMBL2973	Kinase	0.118883	15 / 0
Glycogen debranching enzyme	AGL	P35573	CHEMBL5272	Enzyme	0.118883	0 / 3
Nociceptin receptor	OPRL1	P41146	CHEMBL2014	Family A G protein-coupled receptor	0.118883	41 / 0
Dopamine D2 receptor	DRD2	P14416	CHEMBL217	Family A G protein-coupled receptor	0.118883	84 / 2
Dopamine D4 receptor	DRD4	P21917	CHEMBL219	Family A G protein-coupled receptor	0.118883	11 / 0
Neurokinin 2 receptor	TACR2	P21452	CHEMBL2327	Family A G protein-coupled receptor	0.118883	16 / 0
Protein kinase C delta	PRKCD	Q05655	CHEMBL2996	Kinase	0.118883	11 / 0
Protein kinase C theta	PRKCQ	Q04759	CHEMBL3920	Kinase	0.118883	11 / 0
High-affinity choline transporter (by homology)	SLC5A7	Q9GZV3	CHEMBL4507	Electrochemical transporter	0	0 / 2
Beta-3 adrenergic receptor	ADRB3	P13945	CHEMBL246	Family A G protein-coupled receptor	0	8 / 0
Muscarinic acetylcholine receptor M1	CHRM1	P11229	CHEMBL216	Family A G protein-coupled receptor	0	23 / 43
Muscarinic acetylcholine receptor M3	CHRM3	P20309	CHEMBL245	Family A G protein-coupled receptor	0	15 / 9
C-C chemokine receptor type 5	CCR5	P51681	CHEMBL274	Family A G protein-coupled receptor	0	5 / 0
Kappa Opioid receptor	OPRK1	P41145	CHEMBL237	Family A G protein-coupled receptor	0	66 / 11
Butyrylcholinesterase	BCHE	P06276	CHEMBL1914	Hydrolase	0	4 / 6
Serotonin 7 (5-HT7) receptor	HTR7	P34969	CHEMBL3155	Family A G protein-coupled receptor	0	8 / 0
Dopamine D1 receptor	DRD1	P21728	CHEMBL2056	Family A G protein-coupled receptor	0	7 / 0
cGMP-dependent protein kinase 1 beta	PRKG1	Q13976	CHEMBL4273	Kinase	0	1 / 0
C-X-C chemokine receptor type 3	CXCR3	P49682	CHEMBL4441	Family A G protein-coupled receptor	0	2 / 0
Adrenergic receptor beta	ADRB2	P07550	CHEMBL210	Family A G protein-coupled receptor	0	27 / 0
Beta-1 adrenergic receptor	ADRB1	P08588	CHEMBL213	Family A G protein-coupled receptor	0	23 / 0
Probable G-protein coupled receptor 88	GPR88	Q9GZN0	CHEMBL3399910	Family A G protein-coupled receptor	0	1 / 0
Neuropeptide Y receptor type 5	NPY5R	Q15761	CHEMBL4561	Family A G protein-coupled receptor	0	4 / 0
Liver glycogen phosphorylase	PYGL	P06737	CHEMBL2568	Enzyme	0	2 / 4
Vitamin D receptor	VDR	P11473	CHEMBL1977	Nuclear receptor	0	24 / 0
Vitamin D-binding protein	GC	P02774	CHEMBL2259	Secreted protein	0	1 / 0
Tyrosine-protein kinase JAK3	JAK3	P52333	CHEMBL2148	Kinase	0	17 / 0
Tyrosine-protein kinase JAK1	JAK1	P23458	CHEMBL2835	Kinase	0	13 / 0
Tyrosine-protein kinase JAK2	JAK2	O60674	CHEMBL2971	Kinase	0	13 / 0
Tyrosine-protein kinase TYK2	TYK2	P29597	CHEMBL3553	Kinase	0	1 / 0
Melanocortin receptor 4	MC4R	P32245	CHEMBL259	Family A G protein-coupled receptor	0	11 / 0
Melanin-concentrating hormone receptor 1	MCHR1	Q99705	CHEMBL344	Family A G protein-coupled receptor	0	26 / 0
Voltage-gated potassium channel subunit Kv1.3	KCNA3	P22001	CHEMBL4633	Voltage-gated ion channel	0	2 / 0
Histone deacetylase 1	HDAC1	Q13547	CHEMBL325	Eraser	0	127 / 0
Muscarinic acetylcholine receptor M2	CHRM2	P08172	CHEMBL211	Family A G protein-coupled receptor	0	17 / 34
Phosphodiesterase 2A	PDE2A	O00408	CHEMBL2652	Phosphodiesterase	0	3 / 0
Matrix metalloproteinase 2	MMP2	P08253	CHEMBL333	Protease	0	4 / 0
Phosphodiesterase 10A	PDE10A	Q9Y233	CHEMBL4409	Phosphodiesterase	0	5 / 0
11-beta-hydroxysteroid dehydrogenase 1	HSD11B1	P28845	CHEMBL4235	Enzyme	0	11 / 20
Androgen Receptor	AR	P10275	CHEMBL1871	Nuclear receptor	0	10 / 22
Norepinephrine transporter	SLC6A2	P23975	CHEMBL222	Electrochemical transporter	0	27 / 2
Serotonin 1b (5-HT1b) receptor	HTR1B	P28222	CHEMBL1898	Family A G protein-coupled receptor	0	12 / 0
Serotonin 1d (5-HT1d) receptor	HTR1D	P28221	CHEMBL1983	Family A G protein-coupled receptor	0	12 / 0
HERG	KCNH2	Q12809	CHEMBL240	Voltage-gated ion channel	0	31 / 1
Cytochrome P450 2D6	CYP2D6	P10635	CHEMBL289	Cytochrome P450	0	0 / 1
Serotonin 2b (5-HT2b) receptor	HTR2B	P41595	CHEMBL1833	Family A G protein-coupled receptor	0	3 / 0
Alpha-2a adrenergic receptor	ADRA2A	P08913	CHEMBL1867	Family A G protein-coupled receptor	0	9 / 0
Serotonin 2a (5-HT2a) receptor	HTR2A	P28223	CHEMBL224	Family A G protein-coupled receptor	0	28 / 0
Melanocortin receptor 5	MC5R	P33032	CHEMBL4608	Family A G protein-coupled receptor	0	1 / 0
Melanocortin receptor 3	MC3R	P41968	CHEMBL4644	Family A G protein-coupled receptor	0	1 / 0
Poly [ADP-ribose] polymerase-1	PARP1	P09874	CHEMBL3105	Enzyme	0	2 / 0
Dual specificity mitogen-activated protein kinase kinase 7	MAP2K7	O14733	CHEMBL3530	Kinase	0	1 / 0
Thyroid hormone receptor alpha	THRA	P10827	CHEMBL1860	Nuclear receptor	0	1 / 0
Thyroid hormone receptor beta-1	THRB	P10828	CHEMBL1947	Nuclear receptor	0	1 / 0
Tyrosine-protein kinase receptor FLT3	FLT3	P36888	CHEMBL1974	Kinase	0	3 / 0
Opioid growth factor receptor-like protein 1	OGFRL1	Q5TC84	CHEMBL3638334	Unclassified protein	0	4 / 0
Muscarinic acetylcholine receptor M4	CHRM4	P08173	CHEMBL1821	Family A G protein-coupled receptor	0	4 / 12
Isocitrate dehydrogenase [NADP] cytoplasmic	IDH1	O75874	CHEMBL2007625	Enzyme	0	2 / 0
Alpha-1d adrenergic receptor	ADRA1D	P25100	CHEMBL223	Family A G protein-coupled receptor	0	4 / 0
Insulin receptor	INSR	P06213	CHEMBL1981	Kinase	0	3 / 0
ALK tyrosine kinase receptor	ALK	Q9UM73	CHEMBL4247	Kinase	0	3 / 0
Ghrelin receptor	GHSR	Q92847	CHEMBL4616	Family A G protein-coupled receptor	0	4 / 0
Amiloride-sensitive cation channel 3	ASIC3	Q9UHC3	CHEMBL5368	Ligand-gated ion channel	0	1 / 0
Vascular endothelial growth factor receptor 1	FLT1	P17948	CHEMBL1868	Kinase	0	2 / 0
Stem cell growth factor receptor	KIT	P10721	CHEMBL1936	Kinase	0	9 / 0
Vascular endothelial growth factor receptor 2	KDR	P35968	CHEMBL279	Kinase	0	12 / 0
Thromboxane A2 receptor (by homology)	TBXA2R	P21731	CHEMBL2069	Family A G protein-coupled receptor	0	1 / 0
Dopamine transporter	SLC6A3	Q01959	CHEMBL238	Electrochemical transporter	0	45 / 5
Melatonin receptor 1A	MTNR1A	P48039	CHEMBL1945	Family A G protein-coupled receptor	0	4 / 0
Melatonin receptor 1B	MTNR1B	P49286	CHEMBL1946	Family A G protein-coupled receptor	0	4 / 0
C-C chemokine receptor type 1	CCR1	P32246	CHEMBL2413	Family A G protein-coupled receptor	0	49 / 0
Cyclin-dependent kinase 1	CDK1	P06493	CHEMBL308	Kinase	0	2 / 0

## Sheet: Supplementary Table S2
Supplementary Table S2. Identification of potential targets for peimine using the SuperPred database
Target Name	ChEMBL-ID	UniProt ID	PDB Visualization	TTD ID	Probability	Model accuracy
Endoplasmic reticulum-associated amyloid beta-peptide-binding protein	CHEMBL4159	Q99714	2O23	Not Available	0.964	0.7016
Nuclear factor NF-kappa-B p105 subunit	CHEMBL3251	P19838	1SVC	Not Available	0.9574	0.9609
Dopamine transporter	CHEMBL238	Q01959	Not Available	Not Available	0.9511	0.9588
G-protein coupled receptor 55	CHEMBL1075322	Q9Y2T6	Not Available	T87670	0.927	0.7815
Cannabinoid CB2 receptor	CHEMBL253	P34972	6KPF	Not Available	0.9243	0.9725
Signal transducer and activator of transcription 3	CHEMBL4026	P40763	6QHD	T29130	0.9217	0.8269
Aldo-keto-reductase family 1 member C3	CHEMBL4681	P42330	1S1P	T60857	0.9175	0.8905
Mu opioid receptor	CHEMBL233	P35372	Not Available	Not Available	0.8815	0.9793
Androgen Receptor	CHEMBL1871	P10275	3V49	T11211	0.8795	0.9643
Mineralocorticoid receptor	CHEMBL1994	P08235	4PF3	Not Available	0.8793	1
Thrombin	CHEMBL204	P00734	5EDM	T94033	0.8751	0.9601
11-beta-hydroxysteroid dehydrogenase 2	CHEMBL3746	P80365	Not Available	T43721	0.8725	0.9478
LSD1/CoREST complex	CHEMBL3137262	O60341	5L3D	Not Available	0.8681	0.9709
Protein tyrosine kinase 2 beta	CHEMBL5469	Q14289	4EKU	T07087	0.8578	0.9103
Sphingosine kinase 1	CHEMBL4394	Q9NYA1	4V24	T86014	0.846	0.9603
Sphingosine 1-phosphate receptor Edg-5	CHEMBL2955	O95136	Not Available	T47888	0.8456	0.9286
Histone deacetylase 1	CHEMBL325	Q13547	4BKX	T68547	0.844	0.9592
Tryptophan 2,3-dioxygenase	CHEMBL2140	P48775	6PYZ	Not Available	0.8363	0.9846
Glutamate NMDA receptor; GRIN1/GRIN2B	CHEMBL1907603	Q05586	5EWM	Not Available	0.8313	0.9589
Cannabinoid CB1 receptor	CHEMBL218	P21554	6N4B	Not Available	0.8275	0.9661
Lysine-specific histone demethylase 1	CHEMBL6136	O60341	5L3D	Not Available	0.8227	0.9558
Estrogen receptor alpha	CHEMBL206	P03372	5KCT	T02506	0.8227	0.9764
Butyrylcholinesterase	CHEMBL1914	P06276	5LKR	T99799	0.8214	0.95
Cyclooxygenase-1	CHEMBL221	P23219	6Y3C	Not Available	0.816	0.9017
Heat shock protein HSP 90-beta	CHEMBL4303	P08238	5FWK	Not Available	0.8118	0.9677
Dual specificity protein kinase CLK4	CHEMBL4203	Q9HAZ1	6FYV	Not Available	0.8108	0.9445
Histone deacetylase 2	CHEMBL1937	Q92769	7KBG	T51191	0.7995	0.9475
NT-3 growth factor receptor	CHEMBL5608	Q16288	6KZD	Not Available	0.7947	0.9589
Acetyl-CoA carboxylase 1	CHEMBL3351	Q13085	6G2H	Not Available	0.7946	0.9304
Sphingosine 1-phosphate receptor Edg-8	CHEMBL2274	Q9H228	Not Available	T50089	0.79	1
Kappa opioid receptor	CHEMBL237	P41145	4DJH	T60693	0.7883	0.981
Sodium channel protein type II alpha subunit	CHEMBL4187	Q99250	6J8E	Not Available	0.7869	0.955
Sphingosine kinase 2	CHEMBL3023	Q9NRA0	Not Available	T31989	0.7832	0.9561
Voltage-gated N-type calcium channel alpha-1B subunit	CHEMBL4478	Q00975	Not Available	T38338	0.7786	0.9714
Kruppel-like factor 5	CHEMBL1293249	Q13887	Not Available	Not Available	0.7717	0.8633
Lymphocyte differentiation antigen CD38	CHEMBL4660	P28907	3F6Y	T10877	0.7711	0.9527
Bromodomain-containing protein 4	CHEMBL1163125	O60885	6DNE	T40556	0.7703	0.9731
Arachidonate 12-lipoxygenase	CHEMBL3687	P18054	3D3L	Not Available	0.765	0.7557
Matrix metalloproteinase 7	CHEMBL4073	P09237	2Y6D	Not Available	0.7649	0.9756
Voltage-gated T-type calcium channel alpha-1H subunit	CHEMBL1859	O95180	Not Available	T54644	0.7597	0.9857
Mitogen-activated protein kinase kinase kinase 14	CHEMBL5888	Q99558	6Z1T	Not Available	0.759	1
Lipoxin A4 receptor	CHEMBL4227	P25090	6OMM	Not Available	0.7565	1
Melanocortin receptor 4	CHEMBL259	P32245	7AUE	T72458	0.7531	0.9538
Cyclin-dependent kinase 4/cyclin D1	CHEMBL1907601	P11802	2W96	T12355	0.7521	0.9899
UDP-glucuronosyltransferase 2B7	CHEMBL4370	P16662	2O6L	Not Available	0.748	1
Tyrosine-protein kinase ITK/TSK	CHEMBL2959	Q08881	4HCU	T91761	0.7476	0.95
3-phosphoinositide dependent protein kinase-1	CHEMBL2534	O15530	5LVO	T20891	0.7462	0.9536
Tyrosyl-DNA phosphodiesterase 1	CHEMBL1075138	Q9NUW8	6N0D	Not Available	0.7446	0.7122
Histone deacetylase 10	CHEMBL5103	Q969S8	Not Available	T94324	0.7442	0.9008
Vascular endothelial growth factor receptor 2	CHEMBL279	P35968	3V2A	T80975	0.7426	0.9552
Adenosine A1 receptor	CHEMBL226	P30542	5N2S	T92072	0.7403	0.9593
DNA topoisomerase II alpha	CHEMBL1806	P11388	6ZY5	T17048	0.74	0.89
Glycine receptor subunit alpha-1	CHEMBL5845	P23415	4X5T	T50269	0.7371	0.9071
Tyrosine-protein kinase receptor RET	CHEMBL2041	P07949	6Q2O	T60631	0.736	0.9179
Coagulation factor VII/tissue factor	CHEMBL2095194	P08709	4YLQ	T72702	0.7357	0.9917
Transcription intermediary factor 1-alpha	CHEMBL3108638	O15164	4YBM	Not Available	0.7345	0.9556
Aurora kinase B/Inner centromere protein	CHEMBL3430907	Q96GD4	6YIH	T46781	0.7282	0.975
Sodium channel protein type III alpha subunit	CHEMBL5163	Q9NY46	Not Available	T76937	0.7277	0.969
Hypoxia-inducible factor 1 alpha	CHEMBL4261	Q16665	4H6J	Not Available	0.7256	0.8514
Protein kinase C beta	CHEMBL3045	P05771	2I0E	T40276	0.7256	0.9763
NAD-dependent deacetylase sirtuin 1	CHEMBL4506	Q96EB6	5BTR	T14731	0.7255	0.8833
Protein kinase C alpha	CHEMBL299	P17252	4RA4	T12808	0.7167	0.9803
Phospholipase A2 group IIA	CHEMBL3474	P14555	3U8I	Not Available	0.714	0.9405
Toll-like receptor 4	CHEMBL5255	O00206	4G8A	T81443	0.7136	0.925
Serine/threonine-protein kinase c-TAK1	CHEMBL5600	P27448	3FE3	T90553	0.7106	0.8881
FML2_HUMAN	CHEMBL5646	Q6L5J4	Not Available	Not Available	0.7089	1
Formyl peptide receptor 1	CHEMBL3359	P21462	Not Available	T87831	0.708	0.9356
ADAM10	CHEMBL5028	O14672	6BE6	T31902	0.7025	0.975
CaM kinase II delta	CHEMBL2801	Q13557	2WEL	Not Available	0.6969	0.8449
Arachidonate 5-lipoxygenase	CHEMBL215	P09917	3V98	Not Available	0.6941	0.9268
T-cell protein-tyrosine phosphatase	CHEMBL3807	P17706	1L8K	Not Available	0.6937	0.93
Lysosomal Pro-X carboxypeptidase	CHEMBL2335	P42785	3N2Z	Not Available	0.6931	1
Acetyl-CoA carboxylase 2	CHEMBL4829	O00763	3TDC	T08922	0.6888	0.98
Cyclin-dependent kinase 5/CDK5 activator 1	CHEMBL1907600	Q00535	1UNL	T20973	0.6882	0.9303
Cysteinyl leukotriene receptor 2	CHEMBL4330	Q9NS75	Not Available	T74238	0.6875	0.98
Protein kinase C delta	CHEMBL2996	Q05655	1YRK	T44861	0.6859	0.9779
Coagulation factor XI	CHEMBL2820	P03951	6I58	T46040	0.6844	0.9529
Transmembrane protease serine 6	CHEMBL1795139	Q8IU80	Not Available	Not Available	0.6802	0.9833
Matrix metalloproteinase 8	CHEMBL4588	P22894	1I76	Not Available	0.6754	0.9466
Sodium/hydrogen exchanger 1	CHEMBL2781	P19634	7DSX	T82028	0.6751	0.9024
Matrix metalloproteinase-1	CHEMBL332	P03956	1SU3	Not Available	0.6746	0.945
CDK2/Cyclin A	CHEMBL3038469	P24941	4BCN	T70176	0.6734	0.9138
Ribosomal protein S6 kinase alpha 1	CHEMBL2553	Q15418	2Z7Q	Not Available	0.6722	0.8511
Melanin-concentrating hormone receptor 1	CHEMBL344	Q99705	Not Available	T09572	0.6716	0.925
Nitric-oxide synthase, endothelial	CHEMBL4803	P29474	4D1P	T06046	0.6713	0.86
Phosphodiesterase 3A	CHEMBL241	Q14432	7LRC	T88975	0.6704	0.9294
Isocitrate dehydrogenase [NADP] cytoplasmic	CHEMBL2007625	O75874	6BKX	T69563	0.6701	0.99
Gamma-secretase	CHEMBL2094135	Q96BI3	6IYC	Not Available	0.6688	0.9805
Serine/threonine-protein kinase PAK 4	CHEMBL4482	O96013	5UPL	T98293	0.6685	0.9542
Cytochrome P450 3A4	CHEMBL340	P08684	5VCC	T37848	0.667	0.9119
Histamine H4 receptor	CHEMBL3759	Q9H3N8	Not Available	Not Available	0.6667	0.9381
C-C chemokine receptor type 1	CHEMBL2413	P32246	Not Available	T16016	0.6653	0.895
MAP kinase ERK2	CHEMBL4040	P28482	6SLG	Not Available	0.6647	0.8382
Toll-like receptor 8	CHEMBL5805	Q9NR97	3WN4	T48703	0.6635	0.9625
Muscarinic acetylcholine receptor M4	CHEMBL1821	P08173	5DSG	T20709	0.6527	0.9408
Cathepsin D	CHEMBL2581	P07339	4OD9	T67102	0.6526	0.9895
Purinergic receptor P2Y12	CHEMBL2001	Q9H244	4PXZ	T46937	0.6522	0.96
Histone deacetylase 11	CHEMBL3310	Q96DB2	Not Available	Not Available	0.6487	0.8856
Integrin alpha-V/beta-3	CHEMBL1907598	P05106	6UJA	T67103	0.6479	0.9571
Sphingosine 1-phosphate receptor Edg-6	CHEMBL3230	O95977	Not Available	Not Available	0.6459	0.9401
SUMO-activating enzyme	CHEMBL2095174	Q9UBE0	6XOG	Not Available	0.6454	0.79
Platelet-derived growth factor receptor	CHEMBL2095189	P09619	3MJG	T53524	0.6451	0.7167
Serine/threonine-protein kinase mTOR	CHEMBL2842	P42345	6BCX	T75243	0.6443	0.9278
Neurotensin receptor 2	CHEMBL2514	O95665	Not Available	Not Available	0.6443	1
Dopamine D3 receptor	CHEMBL234	P35462	7CMV	Not Available	0.6396	0.9048
DCN1-like protein 1	CHEMBL4105838	Q96GG9	6BG3	Not Available	0.6369	0.95
Dipeptidyl peptidase IX	CHEMBL4793	Q86TI2	6EOR	Not Available	0.6359	0.9695
Sphingosine 1-phosphate receptor Edg-3	CHEMBL3892	Q99500	7C4S	T11241	0.6342	0.9729
B-cell lymphoma 6 protein	CHEMBL4105786	P41182	6XMX	Not Available	0.6314	0.9286
Uracil nucleotide/cysteinyl leukotriene receptor	CHEMBL1075162	Q13304	Not Available	Not Available	0.6299	0.8033
Protein-tyrosine phosphatase 2C	CHEMBL3864	Q06124	5EHR	T13057	0.6296	0.9442
Kinesin-like protein 1	CHEMBL4581	P52732	6TIW	T28484	0.6293	0.9318
DNA-(apurinic or apyrimidinic site) lyase	CHEMBL5619	P27695	6BOW	T13348	0.6282	0.9111
Casein kinase II alpha/beta	CHEMBL3038477	P67870	6TLS	T51565	0.6248	0.9923
Receptor-interacting serine/threonine-protein kinase 3	CHEMBL1795199	Q9Y572	7DA4	Not Available	0.6241	0.7973
Dipeptidyl peptidase IV	CHEMBL284	P27487	4A5S	Not Available	0.6234	0.9569
Tyrosine-protein kinase receptor FLT3	CHEMBL1974	P36888	3QS9	Not Available	0.6218	0.9183
Free fatty acid receptor 2	CHEMBL5493	O15552	Not Available	T28213	0.6215	0.9286
Cathepsin B	CHEMBL4072	P07858	3PBH	T61746	0.6201	0.9367
Kelch-like ECH-associated protein 1	CHEMBL2069156	Q14145	6WCQ	Not Available	0.6196	0.8238
C-C chemokine receptor type 5	CHEMBL274	P51681	5UIW	T09960	0.619	0.9877
Cystinyl aminopeptidase	CHEMBL2693	Q9UIQ6	5MJ6	Not Available	0.6183	0.9764
Leukotriene A4 hydrolase	CHEMBL4618	P09960	3U9W	T03691	0.6137	0.9786
WD repeat-containing protein 5	CHEMBL1075317	P61964	2GNQ	Not Available	0.6127	0.9633
Photoreceptor-specific nuclear receptor	CHEMBL4374	Q9Y5X4	4LOG	Not Available	0.6122	0.85
PRMT5/MEP50 complex	CHEMBL3137261	O14744	6V0P	T82665	0.6099	1
Ghrelin receptor	CHEMBL4616	Q92847	6KO5	T59604	0.6088	0.92
Protein-glutamine gamma-glutamyltransferase	CHEMBL2730	P21980	2Q3Z	Not Available	0.608	0.9238
Carnitine palmitoyltransferase 2	CHEMBL3238	P23786	Not Available	Not Available	0.6045	0.9405
Stimulator of interferon genes protein	CHEMBL4523377	Q86WV6	6NT5	Not Available	0.6019	0.9548
Pyroglutamylated RFamide peptide receptor	CHEMBL5852	Q96P65	Not Available	Not Available	0.5989	0.85
Nicotinamide phosphoribosyltransferase	CHEMBL1744525	P43490	4LVF	T54582	0.5985	0.9625
Methionine aminopeptidase 2	CHEMBL3922	P50579	1B6A	T75596	0.5981	0.9728
Sodium channel protein type IV alpha subunit	CHEMBL2072	P35499	6AGF	T02546	0.5968	0.9232
Dual specificity phosphatase Cdc25C	CHEMBL2378	P30307	3OP3	Not Available	0.593	0.9667
MAP/microtubule affinity-regulating kinase 4	CHEMBL5754	Q96L34	5ES1	Not Available	0.591	0.795
Melanocortin receptor 5	CHEMBL4608	P33032	Not Available	T95302	0.5862	0.97
Cyclin-dependent kinase 1/cyclin B	CHEMBL2094127	P06493	6GU2	T49898	0.5843	0.96
C5a anaphylatoxin chemotactic receptor	CHEMBL2373	P21730	6C1R	T15439	0.583	0.9262
Apoptosis regulator Bcl-X	CHEMBL4625	Q07817	6HJL	Not Available	0.5826	0.9977
Egl nine homolog 1	CHEMBL5697	Q9GZT9	4BQY	Not Available	0.5807	0.934
Serine/threonine-protein kinase GAK	CHEMBL4355	O14976	4Y8D	T00043	0.579	0.8932
Serotonin 7 (5-HT7) receptor	CHEMBL3155	P34969	Not Available	T79062	0.579	0.9071
Hexokinase type IV	CHEMBL3820	P35557	3F9M	T87166	0.5776	0.9196
Inhibitor of nuclear factor kappa B kinase alpha subunit	CHEMBL3476	O15111	5EBZ	Not Available	0.5773	0.9583
Histone-lysine N-methyltransferase EZH2	CHEMBL2189110	Q15910	5HYN	T25265	0.5768	0.975
C-C chemokine receptor type 2	CHEMBL4015	P41597	5T1A	T89988	0.5768	0.9857
Adenosylhomocysteinase	CHEMBL2664	P23526	1LI4	Not Available	0.5691	0.8667
Tyrosine-protein kinase JAK2	CHEMBL2971	O60674	6E2Q	Not Available	0.5627	0.9666
Neurokinin 1 receptor	CHEMBL249	P25103	6HLP	T47094	0.5627	0.9917
Fatty acid binding protein adipocyte	CHEMBL2083	P15090	3P6D	Not Available	0.5615	0.9571
AMP-activated protein kinase, alpha-1 subunit	CHEMBL4045	Q13131	6C9H	Not Available	0.5613	0.735
Delta opioid receptor	CHEMBL236	P41143	4N6H	T58992	0.561	0.9935
dUTP pyrophosphatase	CHEMBL5203	P33316	3ARA	T39054	0.5604	0.9918
Cyclin-dependent kinase 7	CHEMBL3055	P50613	7B5O	T58449	0.5598	0.8188
Cathepsin S	CHEMBL2954	P25774	2C0Y	T68290	0.5579	0.956
Cholesteryl ester transfer protein	CHEMBL3572	P11597	2OBD	T15334	0.5554	0.9267
Beta secretase 2	CHEMBL2525	Q9Y5Z0	6UJ0	T01280	0.5532	1
Prostanoid EP2 receptor	CHEMBL1881	P43116	7CX2	T38529	0.5517	0.93
Retinoid X receptor beta	CHEMBL1870	P28702	7A78	T60077	0.5506	0.95
Histamine H3 receptor	CHEMBL264	Q9Y5N1	Not Available	Not Available	0.5484	0.9143
ATPase family AAA domain-containing protein 2	CHEMBL2150837	Q6PL18	5R4V	Not Available	0.5481	0.9571
Proteasome component C5	CHEMBL4208	P20618	6KWY	Not Available	0.5459	0.9
Tissue factor pathway inhibitor	CHEMBL3713062	P10646	5NMV	T78890	0.5453	0.9733
Poly [ADP-ribose] polymerase 2	CHEMBL5366	Q9UGN5	6X0L	Not Available	0.5447	0.98
PI3-kinase p110-delta subunit	CHEMBL3130	O00329	6PYR	T67849	0.5438	0.9647
Isoprenylcysteine carboxyl methyltransferase	CHEMBL4699	O60725	Not Available	Not Available	0.5433	1
Retinoid X receptor gamma	CHEMBL2004	P48443	7A79	T46456	0.5424	1
C-X-C chemokine receptor type 4	CHEMBL2107	P61073	3ODU	T96079	0.5419	0.931
Histone acetyltransferase p300	CHEMBL3784	Q09472	6GYR	Not Available	0.541	0.9333
Tyrosine-protein kinase JAK3	CHEMBL2148	P52333	3ZEP	Not Available	0.5405	1
Retinoid X receptor alpha	CHEMBL2061	P19793	3DZY	T13726	0.5404	0.9167
Ribosomal protein S6 kinase alpha 6	CHEMBL4924	Q9UK32	6G77	Not Available	0.5389	0.8
FK506-binding protein 1A	CHEMBL1902	P62942	2PPN	T76059	0.5379	0.9705
Proteasome subunit beta type-9	CHEMBL1944495	P28065	6E5B	Not Available	0.536	0.975
PI3-kinase p110-alpha/p85-alpha	CHEMBL2111367	P27986	4JPS	T80276	0.5358	0.9433
Neuropeptide Y receptor type 1	CHEMBL4777	P25929	5ZBQ	T89213	0.5348	0.9667
Histone-arginine methyltransferase CARM1	CHEMBL5406	Q86X55	6DVR	T12837	0.5347	0.9433
Phosphodiesterase 3B	CHEMBL290	Q13370	1SO2	Not Available	0.5323	0.94
Protein arginine N-methyltransferase 5	CHEMBL1795116	O14744	6V0P	T82665	0.5323	0.975
Cyclin-dependent kinase 5	CHEMBL4036	Q00535	4AU8	T20973	0.5312	0.7909
Fibroblast activation protein alpha	CHEMBL4683	Q12884	1Z68	T53764	0.528	0.9307
Histone deacetylase 8	CHEMBL3192	Q9BY41	5VI6	T28887	0.5273	0.9399
Estrogen receptor beta	CHEMBL242	Q92731	1QKM	T80896	0.5263	0.9835
Platelet-derived growth factor receptor alpha	CHEMBL2007	P16234	7LBF	T53524	0.5257	0.9107
Protein-arginine N-methyltransferase 1	CHEMBL5524	Q99873	6NT2	Not Available	0.5251	0.9667
Tyrosyl-DNA phosphodiesterase 2	CHEMBL2169736	O95551	5J3P	Not Available	0.5235	0.9846
Mitogen-activated protein kinase kinase kinase 5	CHEMBL5285	Q99683	5ULM	T97589	0.522	0.9226
Cyclin-dependent kinase 1/cyclin B1	CHEMBL1907602	P06493	6GU2	T49898	0.5218	0.9124
P2X purinoceptor 7	CHEMBL4805	Q99572	Not Available	T63414	0.5194	0.975
Histone acetyltransferase PCAF	CHEMBL5500	Q92831	1CM0	Not Available	0.5146	0.9196
Protein arginine N-methyltransferase 6	CHEMBL1275221	Q96LA8	4QQK	Not Available	0.5117	0.9833
Heparanase	CHEMBL3921	Q9Y251	5LA4	T47623	0.5112	0.94
G-protein coupled receptor 120	CHEMBL5339	Q5NUL3	Not Available	Not Available	0.5097	0.9578
Dual specificity protein phosphatase 3	CHEMBL2635	P51452	3F81	Not Available	0.5081	0.94
Heat shock protein HSP 90-alpha	CHEMBL3880	P07900	3Q6M	Not Available	0.5075	0.9621
Palmitoleoyl-protein carboxylesterase NOTUM	CHEMBL3714531	Q6P988	4WBH	Not Available	0.5066	0.9714
PI3-kinase p110-beta subunit	CHEMBL3145	P42338	Not Available	T05031	0.5064	0.9875
Kallikrein 1	CHEMBL2319	P06870	1SPJ	T40000	0.5035	0.9095
Beta-glucocerebrosidase	CHEMBL2179	P04062	6TN1	T84173	0.5004	0.8531
